# Supplementary material for: Trichinella spiralis -induced immunomodulation signatures on gut microbiota and metabolic pathways in mice
Source: PLoS Pathog. 2024 Jan 2;20(1):e1011893. doi: 10.1371/journal.ppat.1011893 (PMC10786400; doi:10.1371/journal.ppat.1011893)
Supplement: S1 Data — (XLSX) [file ppat.1011893.s001.xlsx]

## Sheet: Sheet1
#Sample_name	Raw_reads(#)	Clean_Reads(#)	Base(nt)	AvgLen(nt)	Q20	GC%	Effective%
N1	84026	80208	33622409	419	88.49	51.47	95.46
N2	86931	80226	33919467	422	88.99	52.41	92.29
N3	86049	80325	33715649	419	88.39	53.51	93.35
N4	83645	80047	33877446	423	89.74	51.95	95.7
N5	82942	80163	33930965	423	88.67	52.5	96.65
N6	87982	80129	33653385	419	87.39	53.13	91.07
N7	83839	80176	33916797	423	88.93	52.72	95.63
N8	84671	80152	34180484	426	88.48	52.16	94.66
N9	86357	80130	33536169	418	87.7	53.09	92.79
I6.1	88791	80181	33692569	420	86.13	52.59	90.3
I6.2	82460	80186	33766988	421	86.3	53.8	97.24
I6.3	80370	74837	31564581	421	86.32	53.91	93.12
I6.4	66496	63692	26736540	419	87.81	51.39	95.78
I6.5	51125	48585	20342710	418	87.2	52.37	95.03
I6.6	83961	80082	34061427	425	87.33	52.38	95.38
I6.7	88813	80109	34165173	426	87.43	52.46	90.2
I6.8	64262	58960	24919715	422	86.74	53.42	91.75
I6.9	101076	95974	40672839	423	86.91	53.55	94.95
I6.10	50026	46241	19557012	422	87.05	53.56	92.43
C6.1	65857	62148	26254497	422	87.53	52.69	94.37
C6.2	80282	76760	32580768	424	87.34	52.92	95.61
C6.3	88408	80236	33907755	422	87.48	53.2	90.76
C6.4	65415	63513	26515238	417	85.37	51.83	97.09
C6.5	90433	82821	34598960	417	85.53	52.15	91.58
C6.6	66406	63973	27165053	424	87.37	52.73	96.34
C6.7	84643	80113	33845486	422	87.93	53.01	94.65
C6.8	77965	71364	30162629	422	87.47	53.1	91.53
C6.9	87105	80059	33632378	420	87.79	52.57	91.91
C6.10	76789	74295	31466776	423	87.67	53.17	96.75
I15.1	69201	66440	28153612	423	84.01	50.94	96.01
I15.2	78355	74722	31342656	419	84.75	52.91	95.36
I15.3	95217	89338	37722056	422	84.1	51.89	93.83
I15.4	61660	59686	25327897	424	84.95	51.98	96.8
I15.5	81349	78543	32777219	417	85.22	53.7	96.55
I15.6	58383	56683	23842343	420	83.7	53.72	97.09
I15.7	80018	76108	32154355	422	84.54	53.22	95.11
I15.8	67574	64487	27249818	422	84.17	52.22	95.43
I15.9	77746	71311	29869256	418	84.55	52.45	91.72
I15.10	82460	80084	33956237	424	84.13	49.14	97.12
C15.1	66888	61218	25980759	424	84.72	54.16	91.52
C15.2	80529	77553	33017914	425	84.84	51.87	96.3
C15.3	82537	80106	33923237	423	86.35	52.66	97.05
C15.4	92046	87057	36858215	423	85.04	53.29	94.58
C15.5	70303	68665	29126790	424	84.79	53.02	97.67
C15.6	71748	68729	29071641	422	85.54	53.82	95.79
C15.7	88436	80083	33646800	420	85.35	52.74	90.55
C15.8	58408	55798	23350395	418	85.52	53.27	95.53
C15.9	96099	92147	38648278	419	84.89	53.56	95.89
C15.10	66289	63493	27031397	425	84.77	52.38	95.78
I30.1	80695	78468	32827769	418	81.3	53.02	97.24
I30.2	85089	80157	33264693	414	83.03	52.04	94.2
I30.3	62399	56541	23860728	422	82.04	53.36	90.61
I30.4	66847	61358	25618743	417	82.63	53.32	91.79
I30.5	55786	52969	22272548	420	82.93	53.02	94.95
I30.6	54257	50849	21232712	417	82.96	54.62	93.72
I30.7	67723	65507	27427934	418	82.6	52.69	96.73
I30.8	59665	53938	22770112	422	82.55	53.32	90.4
I30.9	57545	52839	22238000	420	84.38	54.13	91.82
I30.10	53895	52521	22167735	422	82.34	54.5	97.45
C30.1	92579	84318	35679888	423	83.14	54.72	91.08
C30.2	56757	55355	23467356	423	84	54.75	97.53
C30.3	64519	60874	25557495	419	81.44	54.19	94.35
C30.4	83855	80232	34015610	423	84.02	55.12	95.68
C30.5	50088	46816	19831060	423	80.48	54.73	93.47
C30.6	86447	80063	33953920	424	84.22	53.56	92.62
C30.7	53359	44839	18886234	421	81.73	54.34	84.03
C30.8	51294	46989	19757907	420	80.99	54.22	91.61
C30.9	50701	44064	18657797	423	81.8	54.85	86.91
C30.10	69528	63811	27022590	423	83.63	54.83	91.78
I60.1	87322	80218	33761543	420	85.12	53.27	91.86
I60.2	83141	80140	33612328	419	84.88	53.15	96.39
I60.3	83537	75786	31857852	420	85.11	52.95	90.72
I60.4	87441	80164	33675866	420	84.38	52.81	91.68
I60.5	87418	80327	33959859	422	84.11	53.44	91.89
I60.6	83100	80396	33529565	417	84.67	53.44	96.75
I60.7	85127	80153	33353047	416	85.09	53.12	94.16
I60.8	82264	80204	33603427	418	84.78	52.59	97.5
I60.9	85138	80158	33574502	418	84.12	53.26	94.15
I60.10	86667	80187	33598059	418	84.02	53.13	92.52
C60.1	86297	80188	33738435	420	84.13	52.98	92.92
C60.2	86588	80418	33810369	420	83.99	53.17	92.87
C60.3	86241	80289	33478590	416	84.81	53.53	93.1
C60.4	82413	76412	32241411	421	84.26	54.1	92.72
C60.5	81873	78247	33039700	422	84.42	53.86	95.57
C60.6	84153	80096	33666752	420	84.69	53.29	95.18
C60.7	77468	73365	30901336	421	84.27	52.76	94.7
C60.8	88315	80334	33848783	421	85.16	53	90.96
C60.9	83078	80166	33673229	420	84.31	54.37	96.49
C60.10	86347	80086	33513347	418	85	53.4	92.75
