# Supplementary material for: Trichinella spiralis -induced immunomodulation signatures on gut microbiota and metabolic pathways in mice
Source: PLoS Pathog. 2024 Jan 2;20(1):e1011893. doi: 10.1371/journal.ppat.1011893 (PMC10786400; doi:10.1371/journal.ppat.1011893)
Supplement: S2 Data — (XLSX) [file ppat.1011893.s002.xlsx]

## Sheet: Figure 1B
time		number of worms		MEAN	SEM
Day0 ML		500
		500
		500
		500
		500		500	0
Day6 AD		45
		50
		70
		55
		60		56	3.84708
Day30 ML		15000
		3000
		15000
		20000
		4500		11500	2952.96
Day60 ML		30000
		20000
		25000
		20000
		18000		22600	1951.41

## Sheet: Figure 1C
Body weights
	Infected mice														MEAN	SEM
Day0	100	100	100	100	100	100	100								100	0
Day6	96.9649	99.3222	99.1278	100.102	99.9497	104.864	99.7658								100.014	0.834854
Day15	100.314	100.156	109.512	111.166	103.622	102.382	100.141								103.899	1.61421
Day30	107.64	113.087	114.007	114.446	113.28	114.739	108.337								112.219	1.03432
Day60	117.635	117.831	118.933	119.532	119.165	118.61	112.646								117.765	0.82539
	Uninfected mice														MEAN	SEM
Day0	100	100	100	100	100	100	100								100	0
Day6	103.977	109.333	105.387	104.171	108.652	109.628	104.778								106.561	0.885334
Day15	107.535	109.281	108.671	108.698	108.803	107.692	108.478								108.451	0.218344
Day30	118.158	118.352	118.779	119.074	118.813	119.305	112.6								117.869	0.824605
Day60	120.147	120.229	119.035	120.498	119.869	129.677	124.028								121.926	1.31841

## Sheet: Figure 1E
villus/crypt ratio
Uninfected mice														MEAN	SEM
Day6	6.1631	6.09339	6.44986	5.7645	6.71868									6.2379	0.145142
Day15	7.10853	6.37085	9.11862	5.25448	6.21739	3.67206	5.79566	6.27667	7.8476	5.50167	7.03903			6.38205	0.410289
Day30	5.72348	5.57675	4.96465	6.29718	6.0869	7.35849	6.16921	6.90209	7.2934	5.00929	6.22715	8.98154		6.38251	0.31126
Day60	4.57513	5.08677	7.45619	5.13131	6.44647									5.73917	0.473225
Infected mice														MEAN	SEM
Day6	2.69453	2.92974	4.30533	2.99458	3.87165									3.35916	0.276908
Day15	4.21489	5.9723	4.058	3.39922	5.27765	4.28226	4.78614	5.11086						4.63767	0.268433
Day30	5.51713	6.69726	4.65569											5.62336	0.483152
Day60	4.79423	5.53149	4.41232	5.39703	6.41213									5.30944	0.306148

## Sheet: Figure 1F
number of goblet cells per villus
	Uninfected mice							MEAN	SEM		Infected mice								MEAN	SEM
Day6	3	5	3	2	5	6		4	0.57735		11	13	14	12	10				12	0.632456
Day15	5	3	4	4	2			3.6	0.45607		7	8	9	6	7				7.4	0.45607
Day30	5	4	5	5	3	4		4.33333	0.30429		5	4	5	4	4	7	8	9	5.75	0.655506
Day60	3	5	5	6	3	4	5	4.42857	0.39678		4	3	5	5	4	5	6		4.57143	0.341494

## Sheet: Figure 1G
Goblet cell size
	Uninfected mice															MEAN	SEM
Day6	8.8	7	5.5	6.9	6.2	5.7	7.6	8.4								7.0125	0.398214
Day15	6.8	10.6	5.6	8	8.6	7	8.5	8	6.9							7.77778	0.449081
Day30	6.8	9	8.5	8	6.5	5.3	7.7	8.4	10							7.8	0.446108
Day60	8.7	6.5	4.4	6.9	8	4.7	8.3	7.4	8.9	5.3						6.91	0.494662
	Infected mice															MEAN	SEM
Day6	12.2	12	12.5	12.1	15.6	12.3	13.1									12.8286	0.446169
Day15	10.1	11.5	10.2	9.7	8.8	11.7	9.4	7.6	10.4							9.93333	0.4
Day30	10.1	6	6.1	8.3	8.5	5.6	5	5.8	5.2	7.8	7.7	7.7	5.5	5.2	6.4	6.72667	0.379176
Day60	9.2	7.4	6.9	8	6.6	8	7.9	6.1	8.1	7.3	6.8					7.48182	0.250229

## Sheet: Figure 1H
Histological score
	Uninfected mice								MEAN	SEM
Day6	0.5	0	0	0.5	0	0	0		0.142857	0.0853735
Day15	0	0.5	0.5	0	0	0.5	0		0.214286	0.093522
Day30	0	0.5	0.5	0	0	0.5	0		0.214286	0.093522
Day60	0	0	0.5	0.5	0	0.5	0.5		0.285714	0.093522
	Infected mice								MEAN	SEM
Day6	4	4	3	4	4	3	3		3.57143	0.187044
Day15	2	3	2	3	2	2	3		2.42857	0.187044
Day30	0	1	0.5	1	1	1	0		0.642857	0.166424
Day60	1	0	0	0.5	0	0.5	0		0.285714	0.137661

## Sheet: Figure 2A
the percentage of CD25+Foxp3+ cells in the CD4+ T cells population
	Uninfected mice					MEAN	SEM		Infected mice					MEAN	SEM
Day6	3.9	4.5	4.2	4.7	5.4	4.54	0.227332		5	5.2	5.5	5.1	5.3	5.22	0.0769415
Day15	3.5	2.4	4	3.7	5.5	3.82	0.446677		7.1	8.1	6.6	5.3		6.775	0.504201
Day30	6.8	6.2	4.9	5.7	5.2	5.76	0.305418		7.5	6.2	7.6	7.9	6.8	7.2	0.275681
Day60	5.6	5.2	3.7	5.4	5.7	5.12	0.32668		6.2	4.5	6.9	5.4	5.5	5.7	0.361109

## Sheet: Figure 2B
IL-4
	Uninfected mice								Infected mice
Day6	12.9971	14.2317	10.4863	14.1395	16.427				438.746	689.814	288.957	424.023	742.89
Day15	7.5954		10.4163	7.6346	9.301				69.387	53.4176	132.325	246.126
Day30	6.2307	9.6188	9.3506	7.165	8.5886				39.6649	15.4444	27.5338	37.3634	39.3352
Day60	26.596	46.1691	62.0151	78.146					118.892	84.2419	170.548
IFN-r
	Uninfected mice								Infected mice
Day6	12.3541	39.8677	18.2506		41.7708				8.3922	4.3885	13.0321	21.0237	28.3359
Day15	8.8084	5.6691	11.9662	36.0421	11.7236				930.635		741.571	84.3491	501.694
Day30		360.427	1200	1089.39	266.434				196.389	345.03	326.034	874.692	569.47
Day60	1981.33	237.293	1400						1007.42	1200	237.603	262.976
IL-2
Day6	Uninfected mice								Infected mice
Day15	2214.66	325.797	355.281	457.023	421.102				208.69	141.001	253.747	1238.98	1386.19
Day30	2350.46	4.99899	2205.94	1404.26	1359.2				142.454	117.33	165.294	402.415	243.158
Day60	1515.14	4572.58	4514.65	4672.45	3083.83				532.81	1086.99	898.458	603.407	1132.26
	835.959	881.016	979.436	999.576	540.077				1883.69	1103.81	890.775		856.723
IL-5
	Uninfected mice								Infected mice
Day6	92.92	69.52	32.4	80.68	82.6				1312.16	1498.32	1037.4	1186.92	1493.72
Day15	6.2729	35.2568	10.6659	25.8573	30.4711				166.752	37.9319	298.125	424.466
Day30	-0.48	5.76	24.32	12.36	-4.92				51.68	77.8	40.12	101.36	136.76
Day60	21.6	123.12	52.92	41.08	135.88				254.36	727.84	221.04		238.28
IL-13
	Uninfected mice					MEAN	SEM		Infected mice					MEAN	SEM
Day6	164.725	193.139	87.4649	206.023	180.992	166.469	18.6884		842	812.565	802.87	830.565	851.609	827.922	8.0739
Day15	80.6108	199.299	28.0341	46.4273		88.5927	33.3212		383.361	248.882				316.121	47.5453
Day30	54.4092	143.599		137.265	48.2493	95.8806	22.3304		217.475	195.742	159.953	264.195	439.147	255.302	43.794
Day60	861.96	106.986	527.134	463.657	316.295	455.206	111.579		1164.13	411.601	413.293	382.927		592.988	164.985
IL-10
	Uninfected mice					MEAN	SEM		Infected mice					MEAN	SEM
Day6	61.8288	64.6373	17.5934	118.5	60.5053	64.613	14.3378		2491.28	2419.38	2523.61	6000	6000	3886.85	771.759
Day15	61.4119	50.3155	67	24.009		50.6841	8.2651		150.021	102.82	168	154		143.71	12.267
Day30	186.612	332.002	238.629	140.981		224.556	35.5027		168.695	189.426	204.095	305.478	519.395	277.418	58.062
Day60	367.023	167.558	252.541	382.179	292.65	292.39	35.1016		334.004	544.511	255.897	308.726		360.785	54.8772
IL-6
	Uninfected mice					MEAN	SEM		Infected mice					MEAN	SEM
Day6	126.697	78.417	175.623	107.515	141.536	125.958	14.5742		446.002	747.507	397.744	625.332	1055.39	654.396	105.757
Day15	73.2908		180.682	49.6222	99.5029	100.774	24.6966		59.6377	19.0442	126.868	279.31		121.215	49.5332
Day30	147.464	237.036	205.012	198.812	374.129	232.491	34.1766		84.9707	367.384	360.301	398.836	207.369	283.772	53.4591
Day60	137.188	249.454	92.0379	4.5819	101.16	116.884	35.4759		220.012	75.1839	177.743	166.304	128.217	153.492	21.8615
IL-17A
	Uninfected mice					MEAN	SEM		Infected mice					MEAN	SEM
Day6	192.497	324.209	388.543	296.594	226.648	285.698	31.2104		113.975	177.693	184.467	152.317	236.727	173.036	18.0292
Day15	32.4176	46.9749	85.6343	102.328	77.3871	68.9484	11.4563		48.348	38.7378	41.0044	56.0125	38.7059	44.5617	3.00878
Day30	229.964	345.032	241.205	149.785	88.8954	210.976	38.9324		324.014	111.351	105.463	123.899	152.093	163.364	36.6338
Day60	636.736	566.952	652.707	178.977	444.724	496.019	78.1104		343.149	220.405	883.92	25.5239	297.726	354.145	128.038

## Sheet: Figure 3
Treg number LP	Uninfected mice						MEAN	SEM		Infected mice						MEAN	SEM
Day6	6	8	7	9	10	13	8.83333	0.925463		17	18	16	23	19	21	19	0.971825
Day15	6	8	8	5	8	12	7.83333	0.894945		50	46	45	47	35		44.6	2.27332
Day30			14	13	15	17	14.75	0.73951		35	30	32	36	31		32.8	1.03537
Day60			8	12	15	13	12	1.27475		39	40	37	36	35		37.4	0.829458

## Sheet: Figure4B 
Comparison of Chao 1 index
Sample name	chao1		group	chao1
N1	429.263		C15	519.604
N2	622.873		C30	433.683
N3	598.492		C6	679.114
N4	616.732		C60	601.19
N5	575.591		I15	462.799
N6	644.5		I30	503.296
N7	530.789		I6	586.186
N8	457.75		I60	617.431
N9	671.514		N	571.945
I6.1	764.03
I6.2	709.08
I6.3	683.085
I6.4	433.719
I6.5	650.4
I6.6	591.087
I6.7	495.017
I6.8	535.478
I6.9	476.631
I6.10	523.333
C6.1	581.444
C6.2	551.099
C6.3	719.085
C6.4	684.756
C6.5	1142.05
C6.6	666.208
C6.7	556.519
C6.8	554.6
C6.9	685.208
C6.10	650.167
I15.1	416.024
I15.2	670.065
I15.3	400
I15.4	288.125
I15.5	571.065
I15.6	511.775
I15.7	526
I15.8	381.544
I15.9	573.279
I15.10	290.113
C15.1	392.394
C15.2	494.344
C15.3	564.447
C15.4	532.333
C15.5	512.382
C15.6	533.519
C15.7	602.354
C15.8	539
C15.9	566.512
C15.10	458.753
I30.1	620.881
I30.2	571.429
I30.3	465.548
I30.4	518.091
I30.5	458.102
I30.6	484.442
I30.7	539.868
I30.8	469.4
I30.9	434.529
I30.10	470.667
C30.1	417.353
C30.2	369.688
C30.3	532.231
C30.4	493.5
C30.5	329.667
C30.6	455.243
C30.7	380
C30.8	435.294
C30.9	474.526
C30.10	449.328
I60.1	637.312
I60.2	585.623
I60.3	646.052
I60.4	615.583
I60.5	628.13
I60.6	621.81
I60.7	590.8
I60.8	604.07
I60.9	608.631
I60.10	636.294
C60.1	699
C60.2	636.019
C60.3	542.512
C60.4	574
C60.5	541.829
C60.6	571.22
C60.7	591.545
C60.8	660.308
C60.9	591.019
C60.10	604.444

[truncated: 41 more sheets: Figure4C, Figure4D, Figure4E, Figure4F, Figure4G, Figure5A, Figure5B, Figure5C, Figure5D, Figure5E, Figure6A, Figure6B, Figure6C, Figure6D, Figure8A, Figure8B, Figure8C, Figure8D, Figure9A, Figure9B …]
